# Supplementary material for: Inflammatory and chemotactic signals of the brainstem solitary tract mediate the morphine exacerbation of impaired reflex chronotropism in septic rats
Source: Front Pharmacol. 2026 Jan 16;16:1669284. doi: 10.3389/fphar.2025.1669284 (PMC12855068; doi:10.3389/fphar.2025.1669284)
Supplement: Supplementary file 3 [file Table4.xlsx]

## Sheet: TLR4 NTS Indvidual 
TLR4 (dilution 1:200) NTS ( Threshold 0-160) %Area
	Sham Saline					CLP Saline					CLP MS10					CLP NX MS10					DPI MS10					FASUDIL MS10					PD MS10					SP MS10					WM MS10
Field	Sh. Saline 2	Sh. Saline 3	Sh. Saline 4	Sh. Saline 8	Sh. Saline 9	CLP Saline 2	CLP Saline 3	CLP Saline 4	CLP Saline 5	CLP Saline 8	CLP MS10 7	CLP MS10 1	CLP MS10 3	CLP MS10 6	CLP MS10 8	CLP NX MS10 8	CLP NX MS10 1	CLP NX MS10 2	CLP NX MS10 3	CLP NX MS10 4	DPI MS10 2	DPI MS10 3	DPI MS10 4	DPI MS10 5	DPI MS10 6	FASUDIL MS10 1	FASUDIL MS10 2	FASUDIL MS10 3 LOW	FASUDIL MS10 5	FASUDIL MS10 6	PD MS10 1	PD MS10 2	PD MS10 3	PD MS10 5	PD MS10 6	SP MS10 1	SP MS10 2	SP MS10 4	SP MS10 6	SP MS10 7	WM MS10 1	WM MS10 3	WM MS10 6	WM MS10 7	WM MS10 8
1	0.773	1.951	3.541	2.073	3.439	31.806	12.947	23.313	22.373	23.456	23.69	43.717	47.778	38.255	39.312	28.386	20.98	19.062	7.222		37.381			25.123	28.25	21.779		10.585	15.197		34.699	30.176					26.587			27.444		34.252	28.412		35.074
2	0.948	1.271	5.091	2.246	4.588	27.112	30.058	25.458	20.461	14.719	28.189	34.231	32.782	23.089	49.795	20.53	26.781	27.587	20.559	31.472	34.64	17.279			32.867	37		10.741	22.236		20.652	31.295			37.261	20.749	31.439		25.659	26.102	24.311		33.86	25.262	22.082
3	0.866	1.024	3.314	1.334	6.365	11.754	18.568	28.82	10.363	13.676	36.843	22.389	59.413	51.269	46.971	26.199	26.965	27.121	29.524	19.494	34.359	24.318	32.06		19.158			10.587		23.421	24.953	29.092	28.175			17.138	32.059	28.026	25.716		31.452	32.138	33.573	28.11
4	0.893	1.348	5.98	4.241	6.141	8.002		24.917	10.544	10.768	62.91	31.347	47.84	27.382	30.453	25.667	24.234	19.342	28.765	18.088	35.204		23.576		26.961		37.754	24.838		26.195	24.231	28.976		36.236	20.325	29.584		24.764		33.963	17.313	30.624	32.054	34.028	27.064
5	1.195	4.511	3.861	14.346	3.518	35.439	20.975	29.782	11.225	14.049	66.969	18.014	35.078	52.931	55.748		34.345	30.49	22.889	17.799	31.49		25.911		31.62	32.348	32.945	15.876	37.846			22.639		20.42	15.675		26.11	29.134				35.213	33.206	29.072
6	1.153	4.728	10.747	4.348	2.817	14.792	31.643	6.732		13.993	49.018	20.588	59.974	24.3	55.104	10.126	23.788	27.97	35.208	16.791	24.592			27.088		21.273	26.48	15.876	21.897	20.263	27.845	24.744		28.288	19.305		33.18	29.124	28.98	36.167		29.971	22.93	33.847
7	1.138	5.335	8.684		2.864	9.054	8.857	7.933	10.113	12.981	64.37	28.325	44.844		20.76		32.66	33.003	33.03			32.548		37.31	22.227		37.808	21.759	23.842	32.915	31.823	26.371		28.466	32.87		27.805	31.272	24.689	35.375	18.5	26.312		34.268	26.586
8							31.217			14.303	47.558	56.047	61.235	23.549	16.886		25.472	38.352				29.015	32.488	29.104	23.834	11.612		10.66	21.381	37.804	31.693	28.229	24.018	33.855	27.946	29.022			26.923		30.35	29.268	28.974		33.228
9											44.539		25.749	22.254			23.622			35.499	23.653		23.576				29.741		16.442	37.534	29.649		31.439		27.15						17.864		28.974		34.54
10																							25.911				36.196						27.139		28.307								33.771
11
12
13
14
15
16
17
18
Average	0.995143	2.88114	5.88829	4.76467	4.24743	19.7084	22.0379	20.9936	14.1798	14.7431	47.1207	31.8322	46.077	32.8786	39.3786	22.1816	26.5386	27.8659	25.3139	23.1905	31.617	25.79	27.2537	29.6562	26.4167	24.8024	33.4873	15.1153	22.6916	29.6887	28.1931	27.6902	27.6928	29.453	26.1049	24.1232	29.53	28.464	26.3934	31.8102	23.2983	31.1111	30.6393	30.7645	29.7623
SEM	0.0624787	0.712908	1.07253	1.97997	0.563394	4.3277	3.48598	3.62913	2.30679	1.31745	5.2232	4.53645	4.28049	4.56848	5.36795	3.27756	1.45331	2.29146	3.59521	3.31564	2.04438	3.29994	1.64474	2.67755	1.8851	4.47941	1.89421	1.98134	2.7978	3.04494	1.65323	1.02659	1.52963	2.73234	2.56343	3.08216	1.24761	1.06422	0.737366	2.09728	2.61798	1.15172	1.22087	1.5558	2.15568
	Sham Saline	CLP Saline		CLP MS10	CLP NX MS10		DPI MS10			FASUDIL MS10			PD MS10			SP MS10			WM MS10
Average	3.75533	18.3326		39.4574	25.0181		28.1467			25.157			27.8268			28.0642			29.1151
SEM	0.842415	1.62531		3.19354	1.0463		1.0878			3.13824			0.537604			1.3165			1.47108
