# Supplementary material for: Inflammatory and chemotactic signals of the brainstem solitary tract mediate the morphine exacerbation of impaired reflex chronotropism in septic rats
Source: Front Pharmacol. 2026 Jan 16;16:1669284. doi: 10.3389/fphar.2025.1669284 (PMC12855068; doi:10.3389/fphar.2025.1669284)
Supplement: Supplementary file 5 [file Table5.xlsx]

## Sheet: MCP1 NTS Indvidual 
MCP1 (dilution 1:200) NTS ( Threshold 0-150) %Area
	Sham Saline					CLP Saline					CLP MS10					CLP NX MS10					DPI MS10					FASUDIL MS10					PD MS10					SP MS10					WM MS10
Field	Sh. Saline 2	Sh. Saline 4	Sh. Saline 5	Sh. Saline 6	Sh. Saline 8	CLP Saline 2	CLP Saline 3	CLP Saline 4	CLP Saline 5	CLP Saline 8	CLP MS10 7	CLP MS10 1	CLP MS10 3	CLP MS10 6	CLP MS10 8	CLP NX MS10 8	CLP NX MS10 1	CLP NX MS10 2	CLP NX MS10 3	CLP NX MS10 4	DPI MS10 2	DPI MS10 3	DPI MS10 4	DPI MS10 5	DPI MS10 6	FASUDIL MS10 1	FASUDIL MS10 2	FASUDIL MS10 3	FASUDIL MS10 5	FASUDIL MS10 6 low	PD MS10 1	PD MS10 2	PD MS10 3	PD MS10 5	PD MS10 6 LOW	SP MS10 1	SP MS10 2	SP MS10 4	SP MS10 6LOW	SP MS10 7	WM MS10 1	WM MS10 3	WM MS10 6	WM MS10 7	WM MS10 8
1	5.789	1.857	3.939	18.501		23.596	23.681	19.893	17.308	15.178	27.656	62.434	34.05	36.358	11.432	25.247		18.851	5.1		36.546	31.327	23.033		27.517	28.081	31.979		23.782	16.308	39.141	30.507	32.965		7.945	31.412	31.234		16.045	14.034			33.334		36.738
2	2.724	2.95	3.487	18.113	13.99	27.285	19.1	17.842	19.444	26.061	38.2	58.815	42.913	44.704	25.947	17.704	16.123	15.141	14.185	32.089	19.472	24.215	23.197		24.619	27.197	38.332	23.497	25.034	23.191	32.909	27.811	23.93	14.239	14.914	31.499	30.337	29.271	11.011	16.287	33.78	11.263	33.842	12.317	37.296
3	18.659	0.578	3.897	4.059	14.193	17.899	10.304	14.683	22.554	25.18		64.497		48.824	12.974	17.631	16.902	25.602	14.697	35.917	20.589	42.84	24.56		25.821	24.321	40.251	32.589	38.77	16.4	34.149	33.147	22.784	13.496	19.237	24.296	30.507	34.612	13.114	14.933	21.04	22.964	12.567	33.087	37.44
4	2.72	0.897	3.897	14.328	9.525	18.578	17.786	14.697	27.613	36.921	18.351	54.567	15.369	61.059	47.344	22.461	32.894	27.29	17.23	36.06	30.771		32.914	23.955	28.247	31.567	39.92	24.979	20.54	15.612	31.163	25.206	22.813	10.246	8.296	27.442	28.773	31.483	14.089	15.587		12.323	30.371	15.438	32.013
5	3.034	0.404	2.541	16.827	14.328	18.268	31.992	33.719	22.461	38.803	42.001	59.393	20.842	78.152	57.016	23.743	14.071	24.322	22.046	36.781	31.219	23.576	36.936	18.388	31.692	35.335		24.877	30.12	21.597	23.122	17.972	19.054	25.234	7.94	35.032	21.698	35.67	17.792	22.349	29.593	31.4		28.91	18.843
6	5.531	0.402	4.668	10.958	11.947	18.009	30.268	25.193	14.018	37.003	24.702	56.245	21.129	75.103	58.609	24.314	41.695	32.31	25.307				24.616	24.783		31.355		29.737		22.246	31.289	44.144	33.126	30.276	7.412	24.558	33.972	29.713	16.816	25.422	25.423	15.414	16.818	30.946	31.079
7	10.952	0.489		6.895	10.504	13.492		46.355	11.303	21.448	29.194	42.413	36.592		59.527	18.021	28.976		23.359	31.778		18.637	24.385	26.142			23.626	32.834	26.738	18.682	34.741	37.119	31.594	30.35	6.695			33.087		26.575	33.176	15.595	33.769	36.537	18.447
8					7.906	11.728				37.953	38.991									33.611	25.792	22.732	26.494	28.135			26.658		30.403	14.776	33.779	28.773	34.596	28.013	7.625					23.303	30.32		33.839	34.612	17.728
9																						31.53				17.035			27.414			21.698	37.399	30.022	7.139					22.815			33.434		24.065
10																										29.711							28.39	30.422						28.114			37.699
11																										21.807								31.953						27.442
12
13
14
15
16
17
18
Average	7.05843	1.08243	3.73817	12.8116	11.7704	18.6069	22.1885	24.626	19.243	29.8184	31.2993	56.9091	28.4825	57.3667	38.9784	21.303	25.1102	23.9193	17.4177	34.3727	27.3982	27.8367	27.0169	24.2806	27.5792	27.3788	33.461	28.0855	27.8501	18.6015	32.5366	29.5974	28.6651	24.4251	9.68922	29.0398	29.4202	32.306	14.8112	21.5328	28.8887	18.1598	29.5192	27.4067	28.1832
SEM	2.22263	0.36684	0.285871	2.1489	0.962973	1.76603	3.33555	4.42134	2.10161	3.18758	3.27398	2.73412	4.43251	6.91598	8.17632	1.28289	4.54824	2.50004	2.62123	0.886185	2.71678	3.05849	1.80589	1.63405	1.2087	1.86342	2.92548	1.69859	1.93768	1.17263	1.60822	2.64131	1.94972	2.648	1.45018	1.75807	1.69393	1.06233	1.03715	1.61494	1.98716	3.13121	2.89064	3.62951	2.82172
	Sham Saline	CLP Saline		CLP MS10	CLP NX MS10		DPI MS10			FASUDIL MS10			PD MS10			SP MS10			WM MS10
Average	7.2922	22.8966		42.6072	24.4246		26.8223			27.0754			24.9827			25.422			26.4315
SEM	2.25572	2.03904		6.17629	2.81541		0.649294			2.39056			4.03806			3.19514			2.09776
